# Supplementary material for: Noradrenergic-dependent functions are associated with age-related locus coeruleus signal intensity differences
Source: Nat Commun. 2020 Apr 6;11:1712. doi: 10.1038/s41467-020-15410-w (PMC7136271; doi:10.1038/s41467-020-15410-w)
Supplement: Supplementary file 3 — Source Data [file 41467_2020_15410_MOESM3_ESM.zip]

Archive with 7 entries (6 files):
- Source data Table 1.rtf
- __MACOSX/
- __MACOSX/._Source data Table 1.rtf
- Source Data Table 2.rtf
- __MACOSX/._Source Data Table 2.rtf
- Source Data Table 3.rtf
- __MACOSX/._Source Data Table 3.rtf
